# Supplementary material for: High Purity Single Wall Carbon Nanotube by Oxygen-Containing Functional Group of Ferrocene-Derived Catalyst Precursor by Floating Catalyst Chemical Vapor Deposition
Source: Nanomaterials (Basel). 2022 Mar 4;12(5):863. doi: 10.3390/nano12050863 (PMC8912279; doi:10.3390/nano12050863)
Supplement: Supplementary file 1 [file nanomaterials-12-00863-s001.zip]

Archive with 1 entries (1 files):
- nanomaterials-1581026-supplementary.pdf
